# Supplementary material for: Optimization of artificial membrane feeding system for lone star ticks, Amblyomma americanum (Acari: Ixodidae), and experimental infection with Rickettsia amblyommatis (Rickettsiales: Rickettsiaceae)
Source: J Med Entomol. 2023 Dec 16;61(2):442–53. doi: 10.1093/jme/tjad158 (PMC10936164; doi:10.1093/jme/tjad158)
Supplement: tjad158_suppl_Supplementary_Tables_1 [file tjad158_suppl_supplementary_tables_1.xlsx]

## Sheet: Sheet1
Supplemental Table 1. AFS experimental conditions tested for A. americanum nymphal and adult ticks.
Stages	Membrane	Hair	Hair Ext	Chemical	Frass	Frass Ext	Mesh	Tick Source	Units	Number of attached ticks	Sample size	Attachment (%)	Blood Contamination
A	LP	deer	Y	DM	Y	N	N	lab	1	2 (A)	20 (A)	10 (A)	Y
A	LP	deer	Y	DM	Y	N	Y	lab	1	2 (A)	20 (A)	10 (A)	Y
N	LP	deer	Y	DM	Y	N	N	wild	1	0 (N)	20 (N)	0 (N)	Y
A	LP	deer	Y	DM	Y	Y	Y	wild	1	4 (A)	23 (A)	17 (A)	N
A	LP	deer	Y	DM	Y	Y	Y	lab	1	0 (A)	20 (A)	0 (A)	N
N	LP	deer	Y	DM	Y	Y	Y	wild	1	0 (N)	20 (N)	0 (N)	N
A + N	LP	rabbit	Y	MT	N	N	N	lab	1	6 (A), 8 (N)	6 (A), 10 (N)	100 (A), 80 (N)	N
A + N	GB	rabbit	Y	DM	Y	Y	N	lab	2	8 (A), 15 (N)	12 (A), 17 (N)	65 (A), 88 (N)	Y
A + N	GB	rabbit	Y	MT	Y	Y	N	lab	2	6 (A), 16 (N)	12 (A), 16 (N)	50 (A), 100 (N)	Y
A + N	GB	rabbit	Y	MT	Y	Y	N	lab	4	2 (A), 20 (N)	24 (A), 40 (N)	8 (A), 50 (N)	Y
A + N	GB	rabbit	Y	MT	Y	Y	N	wild	2	0 (A), 10 (N)	6 (A), 35 (N)	0 (A), 29 (N)	N
N	GB	rabbit	Y	MT	Y	Y	N	lab	2	6 (N)	14 (N)	30 (N)	Y
A + N	GB	rabbit	Y	MT	N	N	N	lab	2	2 (A), 12 (N)	5 (A), 20 (N)	40 (A), 60 (N)	Y
A + N	GB	rabbit	N	-	Y	Y	N	lab	2	0 (A), 7 (N)	5 (A), 20 (N)	0 (A), 35 (N)	N
N	GB	rabbit	N	-	N	N	N	lab	2	8 (N)	20 (N)	67 (N)	N
A + N	LP	rabbit	Y	MT	Y	Y	N	lab	3	0 (A), 0 (N)	18 (A), 30 (N)	0 (A), 0 (N)	N
N	LP	rabbit	Y	DM	Y	Y	N	lab	3	0 (N)	30 (N)	0 (N)	N
N	GB	rabbit	Y	DM	Y	Y	N	lab	2	4 (N)	17N	19 (N)	N
A + N	GB	rabbit	N	-	N	N	N	lab	1	0 (A), 4 (N)	6 (A), 11 (N)	0 (A), 36 (N)	N
A + N	GB	rabbit	Y	MT	N	N	N	lab	3	0 (A), 11 (N)	18 (A), 30 (N)	0 (A), 37 (N)	Y
A + N	LP	rabbit	Y	MT	N	N	N	lab	2	1 (A), 3 (N)	12 (A), 20 (N)	8 (A), 15 (N)	Y
A + N	GB	rabbit	N	-	N	N	N	lab	2	0 (A), 4 (N)	12 (A), 20 (N)	0 (A), 20 (N)	Y
Stages		A: Adult and N: Nymphs
Membranes		Membrane materials used for experiments: Goldbeater’s skin (GB) or lens paper (LP).
Hair		Hair samples obtained from two host species: rabbit and deer
Hair Ext		Application of hair extract solution to the membrane
Chemical		Chemicals used for extraction: dichloromethane (DM) or methanol (MT)
Frass		Application of tick frass to the feeding chamber
Frass Ext		Application of tick frass extract solution to the membrane
Mesh		Application of fiberglass mesh
Tick Source		Source of ticks: laboratory-reared (lab) or field-caught (wild)
Units		Total number of AFS units
Number of attached ticks		Total number of ticks attached to artificial membranes
Sample size		Total number of ticks
Attachment		Tick attachment rate in percent
Blood contamination		Presence of bacterial/fungal contamination in blood
